# Supplementary material for: Biofilm Formation by Escherichia coli Isolated from Urinary Tract Infections from Aguascalientes, Mexico
Source: Microorganisms. 2023 Nov 25;11(12):2858. doi: 10.3390/microorganisms11122858 (PMC10745304; doi:10.3390/microorganisms11122858)
Supplement: Supplementary file 1 [file microorganisms-11-02858-s001.zip]

Archive with 1 entries (1 files):
- microorganisms-2705874-supplementary.pdf
